# Supplementary material for: Pseudomonas aeruginosa reverse diauxie is a multidimensional, optimized, resource utilization strategy
Source: Sci Rep. 2021 Jan 14;11:1457. doi: 10.1038/s41598-020-80522-8 (PMC7809481; doi:10.1038/s41598-020-80522-8)
Supplement: Supplementary file 1 — Supplementary Tables. [file 41598_2020_80522_MOESM1_ESM.xlsx]

## Sheet: Table of Contents
	Pseudomonas aeruginosa reverse diauxie is a multidimensional, optimized, resource utilization strategy
	S. Lee McGill1,2, Yeni Yung3, Kristopher A. Hunt1,4, Michael A. Henson5, Luke Hanley3, Ross P. Carlson1,2*
	1Department of Chemical and Biological Engineering, Center for Biofilm Engineering, Montana State University, Bozeman MT 59717, U.S.A.
	2Department of Microbiology and Immunology, Montana State University, Bozeman MT 59717 U.S.A.
	3Department of Chemistry, University of Illinois at Chicago, Chicago, IL 60607, U.S.A.
	4Department of Civil and Environmental Engineering, University of Washington, Seattle WA 98115, U.S.A.
	5Department of Chemical Engineering and the Institute for Applied Life Sciences, University of Massachusetts, Amherst, MA 01003, U.S.A.
	*corresponding author: Ross P. Carlson, rossc@montana.edu
	Supplemental Table of Contents
	S1	CSP G growth medium composition with elemental analysis.
	S2	Summary of P. aeruginosa growth properties on five formulations of CSP medium.
	S3	Metabolite and growth data for P. aeruginosa 215 batch growth on CSP G (glucose) medium.
	S4	Metabolite and growth data for P. aeruginosa 215 batch growth on CSP GL (glucose, lactate) medium.
	S5	Metabolite and growth data for P. aeruginosa 215 batch growth on CSP GA (glucose, acetate) medium.
	S6	Metabolite and growth data for P. aeruginosa 215 batch growth on CSP GLA (glucose, lactate, acetate) medium.
	S7	Metabolite and growth data for P. aeruginosa 215 batch growth on CSP GLAS (glucose, lactate, acetate, succinate) medium.
	S8	Amino acid preference data for 5 separate CSP medium formulations. Amino acid composition of P. aeruginosa proteome based on genome codon usage frequency. Percent of consumed amino acids incorporated into protein.
	S9	Metabolite and growth data for P. aeruginosa 215 batch growth on CSP G and CSP GL medium with the addition of NH4+.
	S10	Comparison of amino acid preference on CSP medium with and without NH4+.
	S11	PAOI growth data on CSP GLAS medium.
	S12	Metabolic model for flux balanace analysis.
	S13	Summary of FBA results for individual substrates optimized for either cellular energy or biomass. Output considers maximization of product on either electron donor or electron acceptor.
	S14	Summary of FBA results for individual substrates optimized for either cellular energy or biomass rates.
	S15	Summary of ATP synthesis flux distributions for each individual substrate. Results are optimal conversion of substrate into ATP with the minimum proteome as represented by the minimum number of reactions (reaction count, RxnC).
	S16	Summary of ATP synthesis flux distributions for each individual substrate. Results are optimal conversion of substrate into ATP while minimizing total flux (sum of flux, SoF).
	S17	Summary of ATP and biomass producing flux distrubtions that utilize aggregate substrate pools. Both flux minimization and minimal proteome are considered.
	S18	Summary of in silico data and data analysis.
	S19	Analysis of an alternative optimization criterion.
	S20	MATLAB code for presented in silico analyses.

## Sheet: Tab S1
	CSP Media		Final Concentrations		Stock added	Element/Molecule								Element (mM)
		MW	mM	1x	Stock concentration	C	N	P	O	Na	S	K		C	N	P	O	Na	S	K
		(g/mol)		(g/L)
	Base Media				1x - 709.89mL/L
	Sodium Citrate C6H5Na3O7 · 2 H2O	294.1	2.38014	0.7		6	0	0	7	3	0	0		14.2809	0	0	16.661	7.14043	0	0
	EDTA, Tetrasodium Salt C10H12N2Na4O8 · 2 H2O	416.2	0.240269	0.1		10	2	0	8	4	0	0		2.40269	0.480538	0	1.92215	0.961076	0	0
	Yeast Nitrogen Base (YNB)	--	--	1.7
	MEM Non-essential AA solution				1x - 100mL/L
	MEM Non-essential AA solution (100x)	--	--	100mL		see below
	MEM AA solution				1x - 50mL/L
	MEM AA solution (50x)	--	--	100mL		see below
	KH2PO4 1M Stock				1x - 42.2mL/L
	KH2PO4	136.09	42.2	5.743	68.045g/500mL	0	0	1	4	0	0	1		0	0	42.2	168.8	0	0	42.2
	Na2HPO4 1M Stock				1x - 57.8mL/L
	Na2HPO4	141.96	57.8163	8.2076	71g/500mL	0	0	1	4	0	0	0		0	0	57.8163	231.265	0	0	0
	Glutamine Stock				100x - 10mL
	Glutamine (C5H10N2O3)	146.15	0.0998974	0.0146	1.46g/100mL	5	2	0	3	0	0	0		0.499487	0.199795	0	0.299692	0	0	0
	Nucleoside Stock				100x - 10mL/L
	Adenine (C5H5N5)	135.13	0.148006	0.02	0.2g/100mL	5	5	0	0	0	0	0		0.740028	0.740028	0	0	0	0	0
	Uracil (C4H4N2O2)	112.09	0.178428	0.02	0.2g/100mL	4	2	0	2	0	0	0		0.713712	0.356856	0	0.356856	0	0	0
	Cytosine (C4H5N3O)	111.1	0.180018	0.02	0.2g/100mL	4	3	0	1	0	0	0		0.720072	0.540054	0	0.180018	0	0	0
	Guanine (C5H5N5O)	151.13	0.132336	0.02	0.2g/100mL	5	5	0	1	0	0	0		0.661682	0.661682	0	0.132336	0	0	0
	Vitamin B12 Stock				100,000x - 0.01mL/L (10uL)
	Vitamin B12 (C63H88CoN14O14P)	1355.47	1.4755e-07	2e-07	0.002g/100mL	63	14	1	14	0	0	0		9.29567e-06	2.0657e-06	1.4755e-07	2.0657e-06	0	0	0
	Metals Stock				10,000x - 0.1mL/L (100uL)
	FeSO4 · 7 H2O	278.02	0.0100712	0.0028	2.8g/100mL	0	0	0	0	0	0	0		0	0	0	0	0	0	0
	CoCl2 · 6 H2O	237.93	5.0435e-05	1.2e-05	0.012g/100mL	0	0	0	0	0	0	0		0	0	0	0	0	0	0
	Glucose Stock				50x - 20mL/L
	Glucose (C6H12O6)	180.16	22.2025	4	40g/200mL	6	0	0	6	0	0	0		133.215	0	0	133.215	0	0	0
	Analysis of Medium Solutions					C	N	P	O	Na	S	K
	Yeast Nitrogen Base	g/mol	mM	g/L
	Component, amount
	Vitamins:
	Biotin, 2.0 μg/L	244.31	2.04658e-05	5e-06	C10H16N2O3S	10	2	0	3	0	1	0		0	0	0	0	0	0	0
	Calcium pantothenate, 400 μg/L	476.532	0.00209849	0.001	C18H32CaN2O10	18	2	0	10	0	0	0		0.0377729	0.00419699	0	0.0209849	0	0	0
	Folic acid, 2.0 μg/L	441.397	1.13277e-05	5e-06	‎C19H19N7O6	19	7	0	6	0	0	0		0.000215226	7.92936e-05	0	6.79659e-05	0	0	0
	Inositol, 2.0 mg/L	180.16	0.0277531	0.005	C6H12O6	6	0	0	6	0	0	0		0.166519	0	0	0.166519	0	0	0
	Nicotinic acid, 400 μg/L	123.109	0.00812286	0.001	C 6H 5NO 2	6	1	0	2	0	0	0		0.0487371	0.00812286	0	0.0162457	0	0	0
	p-Aminobenzoic acid, 200 μg/L	328.877	0.00152032	0.0005	C17H29ClN2O2	17	2	0	2	0	0	0		0.0258455	0.00304065	0	0.00304065	0	0	0
	Pyridoxine HCl, 400 μg/L	205.64	0.00486287	0.001	C8H11NO3 · HCl	8	1	0	3	0	0	0		0.0389029	0.00486287	0	0.0145886	0	0	0
	Riboflavin, 200 μg/L	376.36	0.00132852	0.0005	C17H20N4O6	17	4	0	6	0	0	0		0.0225848	0.00531406	0	0.00797109	0	0	0
	Thiamine HCL, 400 μg/L	265.35	0.00376861	0.001	‎C12H17N4OS+	12	4	0	1	0	1	0		0.0452233	0.0150744	0	0.00376861	0	0.00376861	0
	Citric acid, 0.1 g/L	192.124	1.30125	0.25	C6H8O7	6	0	0	7	0	0	0		7.80748	0	0	9.10872	0	0	0
	Trace Elements:
	Boric acid, 500 μg/L	61.83	0.0202167	0.00125	H3BO3	0	0	0	3	0	0	0		0	0	0	0.0606502	0	0	0
	Copper sulfate, 40 μg/L	159.609	0.000626531	0.0001	‎CuSO4	0	0	0	4	0	1	0		0	0	0	0.00250612	0	0.000626531	0
	Potassium iodide, 100 μg/L	166.003	0.001506	0.00025	KI	0	0	0	0	0	0	1		0	0	0	0	0	0	0.001506
	Ferric chloride, 200 μg/L	162.2	0.00308261	0.0005	FeCl3	0	0	0	0	0	0	0		0	0	0	0	0	0	0
	Magnesium sulfate, 400 μg/L	120.366	0.00830799	0.001	MgSO4	0	0	0	4	0	1	0		0	0	0	0.033232	0	0.00830799	0
	Sodium molybdate, 200 μg/L	205.92	0.00242813	0.0005	Na2MoO4	0	0	0	4	2	0	0		0	0	0	0.00971251	0.00485625	0	0
	Zinc sulfate, 400 μg/L	161.47	0.0061931	0.001	ZnSO4	0	0	0	4	0	1	0		0	0	0	0.0247724	0	0.0061931	0
	Salts:
	Potassium phosphate monobasic, 1.0 g/L	136.09	18.3702	2.5	‎KH2PO4	0	0	1	4	0	0	1		0	0	18.3702	73.4808	0	0	18.3702
	Magnesium sulfate, 0.5 g/L	120.366	10.385	1.25	MgSO4	0	0	0	4	0	1	0		0	0	0	41.54	0	10.385	0
	Sodium chloride, 0.1 g/L	22.9898	10.8744	0.25	‎NaCl	0	0	0	0	1	0	0		0	0	0	0	10.8744	0	0
	Calcium chloride, 0.1 g/L	110.98	2.25266	0.25	CaCl2	0	0	0	0	0	0	0		0	0	0	0	0	0	0
		Molecular Weight	mM	Concentration (mg/L)
	MEM non-essential AA solution	g/mol
	Glycine	75	1	0.075	C2H5NO2	2	1	0	1	0	0	0		2	1	0	1	0	0	0
	L-Alanine	89	1	0.089	C3H7NO2	3	1	0	2	0	0	0		3	1	0	2	0	0	0
	L-Asparagine	132	1	0.132	C4H8N2O3	4	2	0	3	0	0	0		4	2	0	3	0	0	0
	L-Aspartic acid	133	1	0.133	C4H7NO4	4	1	0	4	0	0	0		4	1	0	4	0	0	0
	L-Proline	115	1	0.115	C5H9NO2	5	1	0	2	0	0	0		5	1	0	2	0	0	0
	L-Serine	105	1	0.105	C3H7NO3	3	1	0	3	0	0	0		3	1	0	3	0	0	0
	L-Glutamic Acid	147	1	0.147	C5H9NO4	5	1	0	4	0	0	0		5	1	0	4	0	0	0
		Molecular Weight	mM	Concentration (mg/L)
	MEM AA solution	g/mol
	L-Arginine hydrochloride	211	1.49763	0.316	C6H14N4O2	6	4	0	2	0	0	0		8.98578	5.99052	0	2.99526	0	0	0
	L-Cystine	240	0.25	0.06	C3H7NO2S	3	1	0	2	0	1	0		0.75	0.25	0	0.5	0	0.25	0
	L-Histidine hydrochloride-H2O	210	0.5	0.105	C6H9N3O2	6	3	0	2	0	0	0		3	1.5	0	1	0	0	0
	L-Isoleucine	131	1	0.131	C6H13NO2	6	1	0	2	0	0	0		6	1	0	2	0	0	0
	L-Leucine	131	1	0.131	C6H13NO2	6	1	0	2	0	0	0		6	1	0	2	0	0	0
	L-Lysine hydrochloride	183	0.990437	0.18125	C6H14N2O2	6	2	0	2	0	0	0		5.94262	1.98087	0	1.98087	0	0	0
	L-Methionine	149	0.253356	0.03775	C5H11NO2S	5	1	0	2	0	1	0		1.26678	0.253356	0	0.506711	0	0.253356	0
	L-Phenylalanine	165	0.5	0.0825	C9H11NO2	9	1	0	2	0	0	0		4.5	0.5	0	1	0	0	0
	L-Threonine	119	1	0.119	C4H9NO3	4	2	0	2	0	0	0		4	2	0	2	0	0	0
	L-Tryptophan	204	0.125	0.0255	C11H12N2O2	11	2	0	2	0	0	0		1.375	0.25	0	0.25	0	0	0
	L-Tyrosine	181	0.497238	0.09	C9H11NO3	9	1	0	3	0	0	0		4.47514	0.497238	0	1.49171	0	0	0
	L-Valine	117	1	0.117	C5H11NO2	5	1	0	2	0	0	0		5	1	0	2	0	0	0
	Totals (mM)							Total Elemental Concentration (mM)
						CSP	Cmol	C	N	P	O	Na	S	K	C:N	N:C	CSP
						G		238.722	27.2416	118.386	714.05	18.9807	10.9072	60.5717	8.76313	0.114114	G
						GL	66	304.722							11.1859	0.0820621	GL
						GA	44	282.722							10.3783	0.0878865	GA
						GS	88	326.722							11.9935	0.0769617	GS
						GLAS		914.166							33.5577	0.0289371	GLAS
						Cmol/L	%Cmol of total
					Glucose	133.215	55.9204
					Amino Acids	77.2953	32.4467
					Other	27.7123	11.633
					Total	238.223	100

## Sheet: Tab S3
P. aeruginosa 215 CSP G
Time		(h)		0	1	2.66667	3.66667	4.38333	5.2	6.16667	7.46667	9.4	10.7667	12.2167	13.2667	21.3167	23.5833	26.1667	28
Biomass		(g/L)	Avg	0.00298344	0.00646412	0.0306632	0.0696136	0.101106	0.291714	0.571826	0.868513	1.32432	1.92929	1.91272	1.96907	1.77018	1.7967	1.93592	2.02211
		(g/L)	StDev	0.00049724	0.00131557	0.0063158	0.0207832	0.00287082	0.0200957	0.0281282	0.0748067	0.0245283	0.0198896	0.115263	0.0621053	0.146496	0.0891342	0.0746413	0.0547717
Glucose		(mM)	avg	31.438	32.8986	32.7957	32.2386	33.377	32.0511	31.817	29.7889	18.0791	4.15795	0	0	0	0	0
		(mM)	stdev	1.22984	0.945423	1.46161	0.27582	0.793822	0.46868	0.335708	0.996137	2.12516	2.98751	0	0	0	0	0
Citrate		(mM)	avg	3.00857	3.45536	2.94866	2.60822	2.65572	2.22004	0.144575	0.0955656	0.133127	0	0	0	0.0752557	0.0973866	0.0973866	0.0787556
		(mM)	stdev	0.835524	0.490664	0.588151	0.364274	0.821829	0.444846	0.114074	0.0445481	0.0596392	0	0	0	0.0209892	0.0300941	0.0300941	0.0363016
Gluconate		(mM)	avg	0	0	0.612737	0.708582	0.728904	0.320667	0	0.147553	0.125139	0	0	0	0	0	0	0
		(mM)	stdev	0	0	0.148818	0.100678	0.220651	0.269447	0	0.244018	0.306527	0	0	0	0	0	0	0
Acetate		(mM)	avg	0	0	0	0	0	0	0.488594	1.08902	1.5515	2.28193	2.34482	2.38099	2.60807	2.79485	2.81638
		(mM)	stdev	0	0	0	0	0	0	0.112881	0.132988	0.0924266	0.376363	0.0565331	0.0866458	0.037867	0.0923144	0.0386392
Lactate		(mM)	avg	0.255949	0	0	0	0	0.11897	0.224189	0	0	0.234548	0	0	0	0	0
		(mM)	stdev	0.267589	0	0	0	0	0.103508	0.0116399	0	0	0.203215	0	0	0	0	0
Formate		(mM)	avg	1.84922	0	0	0	0	0	0	0.0341958	0.480299	0.591591	0.624588	0.621937	0.644279	0.675541	0.670784
		(mM)	stdev	2.22198	0	0	0	0	0	0	0.0592289	0.0326023	0.0541829	0.0394627	0.0205483	0.0250726	0.0314904	0.0432501
Succinate		(mM)	avg	2.21363	0.0671079	0	0	0	0	0	0	0	0	0	0	0	0	0
		(mM)	stdev	2.5504	0.116234	0	0	0	0	0	0	0	0	0	0	0	0	0
Ethanol		(mM)	avg	1.37109	0	0.289682	0	0.429735	0	0	0	0	0	0	0	0	0	0
		(mM)	stdev	2.04766	0	0.501745	0	0.744324	0	0	0	0	0	0	0	0	0	0
Aspartate	x	(mM)	avg	0.672629	0.66917	0.587937	0.418755	0.18516	0	0	0	0	0	0
		(mM)	stdev	0.0880423	0.0123789	0.00530769	0.0495011	0.0805711	0	0	0	0	0	0
Glutamate		(mM)	avg	0.78363	0.789645	0.755316	0.632484	0.510696	0.134931	0	0	0	0	0
		(mM)	stdev	0.0910363	0.0268348	0.0212407	0.0286806	0.0140915	0.133219	0	0	0	0	0
Asparagine		(mM)	avg	0.772985	0.758508	0.735288	0.660272	0.564167	0.0966697	0	0	0	0	0
		(mM)	stdev	0.104178	0.0240392	0.0130672	0.0270904	0.0106637	0.133302	0	0	0	0	0
Serine		(mM)	avg	0.763894	0.761009	0.75197	0.714523	0.659005	0.547607	0.314609	0	0	0	0
		(mM)	stdev	0.108029	0.0228719	0.0268766	0.0624278	0.0184252	0.108831	0.0309187	0	0	0	0
Glutamine		(mM)	avg	0.797657	0.778974	0.639197	0.409799	0.199052	0	0	0	0	0	0.00171753
		(mM)	stdev	0.106222	0.0274722	0.0191166	0.0348296	0.0458558	0	0	0	0	0	0.00297486
Histidine		(mM)	avg	0.404972	0.404231	0.4111	0.382771	0.352223	0.360423	0.345069	0	0	0	0
		(mM)	stdev	0.0629207	0.00950904	0.0111071	0.0269102	0.00702807	0.0165809	0.0340907	0	0	0	0
Threonine		(mM)	avg	0.816708	0.809194	0.809055	0.782359	0.78915	0.704795	0.599024	0	0	0	0
		(mM)	stdev	0.113179	0.0298229	0.0178244	0.048441	0.026136	0.187131	0.046729	0	0	0	0
Arginine		(mM)	avg	1.25005	1.23686	1.2341	1.16874	1.14917	1.12196	0.744683	0	0	0	0
		(mM)	stdev	0.16206	0.0544957	0.0311987	0.0754172	0.00935427	0.137455	0.0420943	0	0	0	0
Alanine		(mM)	avg	0.741962	0.750692	0.703607	0.61587	0.511383	0.281871	0	0	0	0	0
		(mM)	stdev	0.108018	0.0173525	0.0190734	0.0495715	0.00514281	0.0790756	0	0	0	0	0
Tyrosine		(mM)	avg	0.346968	0.349863	0.359947	0.350732	0.351734	0.361042	0.313839	0	0	0	0
		(mM)	stdev	0.045702	0.0171427	0.0118777	0.0226708	0.0110314	0.0340449	0.0270379	0	0	0	0
Cystine		(mM)	avg	0.194581	0.205437	0.207907	0.199402	0.203969	0.20845	0.204459	0.213675	0.0452844	0	0
		(mM)	stdev	0.0313394	0.0065322	0.00851115	0.00895086	0.0118655	0.0222698	0.0272095	0.0228884	0.0784349	0	0
Valine		(mM)	avg	0.740114	0.731472	0.766077	0.730154	0.727622	0.727729	0.585023	0.321279	0	0	0
		(mM)	stdev	0.120616	0.0755045	0.012202	0.0636362	0.0111101	0.0859438	0.0618177	0.0344611	0	0	0
Methionine		(mM)	avg	0.0955708	0.145493	0.196677	0.140183	0.158173	0.122884	0	0	0	0	0
		(mM)	stdev	0.0114802	0.046356	0.00699193	0.0475985	0.0564908	0.0369377	0	0	0	0	0
Tryptophan		(mM)	avg	0.016942	0.027964	0.00831597	0	0.00632189	0	0	0	0	0	0
		(mM)	stdev	0.0293443	0.00620397	0.0144037	0	0.0109498	0	0	0	0	0	0
Phenylalanine		(mM)	avg	0.564297	0.565652	0.558465	0.548364	0.542348	0.5358	0.428233	0	0	0	0
		(mM)	stdev	0.0785645	0.0184167	0.0152355	0.0449425	0.0160762	0.073371	0.0347141	0	0	0	0
Leucine		(mM)	avg	0.732045	0.737324	0.720878	0.68549	0.659335	0.624985	0.512269	0	0	0	0
		(mM)	stdev	0.110259	0.0183333	0.0195184	0.0520341	0.0302198	0.074842	0.0379031	0	0	0	0
Lysine		(mM)	avg	0.760887	0.785394	0.816205	0.76926	0.735557	0.771274	0.675231	0.437679	0	0	0
		(mM)	stdev	0.121021	0.0269239	0.023817	0.0348554	0.0593884	0.0441926	0.109382	0.0581955	0	0	0
Proline		(mM)	avg	0.756083	0.793161	0.769991	0.722018	0.654655	0.576348	0	0	0	0	0
		(mM)	stdev	0.105133	0.0352753	0.00550441	0.0632046	0.0201518	0.0880796	0	0	0	0	0
Glycine		(mM)	avg
		(mM)	stdev
Isoleucine		(mM)	avg
		(mM)	stdev
Example of comparison between HPLC and NMR (Chemanalysis of metabolites.

## Sheet: Tab S4
Pa 215 CSP G + 22 mM lactate
Time		(h)		0	1	2.66667	3.66667	4.38333	5.2	6.16667	7.46667	9.4	10.7667	12.2167	13.2667	21.3167	23.5833	26.1667	28
Biomass		(g/L)	Avg	0.00348068	0.00828734	0.0356356	0.0866856	0.102763	0.227073	0.566854	1.37404	1.78012	1.71382	1.76023	1.69725	1.9757	1.98896	2.15471	2.21769
		(g/L)	StDev	0	0.000759547	0.00207018	0.00580587	0.0103509	0.0338464	0.0776714	0.114509	0.0795585	0.145593	0.0861245	0.0114833	0.100109	0.0298344	0.103509	0.0198896
Glucose		(mM)	avg	30.9734	31.816	31.6229	31.3763	32.4403	31.6695	32.0825	33.179	27.9796	18.1418	1.24009	0	0.170778	0	0	0
		(mM)	stdev	2.54396	0.184857	1.20492	2.55303	1.24197	0.860547	1.40769	1.50648	1.7176	15.4711	1.12768	0	0.295797	0	0	0
Citrate		(mM)	avg	1.79933	3.73856	3.17603	2.64226	3.62753	2.553	1.79827	0.35554	0.0656507				1.75918	0.395584	0.224141	0.147903
		(mM)	stdev	1.33483	0.550482	0.614299	0.269556	0.737372	0.905147	0.528535	0.390846	0.0133198				1.23587	0.140374	0.0611257	0.0260423
Gluconate		(mM)	avg	0	0	0	0	0	0	0	0	0.072865	0	0	0	0	0	0	0
		(mM)	stdev	0	0	0	0	0	0	0	0	0.178482	0	0	0	0	0	0	0
Acetate		(mM)	avg	0.156427	0	0	0	0	0.357072	0.580618	1.27616	2.0787	6.29074	7.14108	6.06425	3.73248	3.5201	3.56561	0
		(mM)	stdev	0.27094	0	0	0	0	0.0111825	0.0442793	0.0494693	0.155712	2.03779	0.622581	2.01896	0.152229	0.0977201	0.0613956	0
Lactate		(mM)	avg	31.3891	31.7417	31.272	30.6536	31.1869	29.21	25.2704	10.7036	0.834746	0.710703	0.432877	0.390638	0.208829	0.218446	0.212882	2.37277
		(mM)	stdev	2.81076	0.576918	1.52815	2.81181	1.59517	0.877558	0.924525	1.70003	0.660656	0.435463	0.017106	0.0452812	0.208928	0.104244	0.0836081	0.105263
Formate		(mM)	avg	0	0	0	0	0	0	0	0.65538	0.382067	0.571508	0.417869	0.447783	0.290659	0.424677	0.45398	0
		(mM)	stdev	0	0	0	0	0	0	0	0.218184	0.0719005	0.242899	0.0726192	0.027662	0.255817	0.0183761	0.00470994	0
Succinate		(mM)	avg	0.0598617	0.0762281	0.0983482	0.142759	0.215987	0.287563	0.0944708	0	0.212743	0.355207	0.260938	0.196247	0.131969	0.192937	0.191494	0.144045
		(mM)	stdev	0.0615491	0.0342677	0.0379958	0.0141416	0.00599373	0.0293079	0.0818204	0	0.0364831	0.130351	0.043143	0.00922136	0.11436	0.00459093	0.00496702	0.00248363
Ethanol		(mM)	avg	0	0	0	0	0	0.123695	0	0	0.10822	0	0	0.151492	0	0.126982	0	0
		(mM)	stdev	0	0	0	0	0	0.214246	0	0	0.187443	0	0	0.262391	0	0.219939	0	0
Aspartate		(mM)	avg	0.754764	0.722093	0.630029	0.444606	0.2896	0	0	0	0	0	0
		(mM)	stdev	0.0419594	0.0167262	0.0129343	#DIV/0!	0.0307049	0	0	0	0	0	0
Glutamate		(mM)	avg	0.852062	0.815668	0.750831	0	0.480046	0.137656	0	0	0	0	0
		(mM)	stdev	0.0722251	0.0307859	0.0193809	#DIV/0!	0.0460514	0.122755	0	0	0	0	0
Asparagine		(mM)	avg	0.771341	0.73584	0.651367	0	0	0	0	0	0	0	0
		(mM)	stdev	0.0447099	0.0214477	0.0129017	#DIV/0!	0	0	0	0	0	0	0
Serine		(mM)	avg	1.07083	1.02721	0.985658	0	0.871409	0.797381	0.484559	0	0	0	0
		(mM)	stdev	0.0655008	0.0170816	0.0121863	#DIV/0!	0.0278256	0.0226146	0.0210107	0	0	0	0
Glutamine		(mM)	avg	0.117417	0.101944	0.00656397	0	0	0	0	0.026913	0	0	0
		(mM)	stdev	0.00740809	0.0034165	0.0113691	#DIV/0!	0	0	0	0.0466147	0	0	0
Histidine		(mM)	avg	0.386874	0.359326	0.337242	0.330935	0.348142	0.35381	0.313311	0.255876	0.00113153	0	0
		(mM)	stdev	0.0209206	0.0187436	0.0243929	#DIV/0!	0.015367	0.0150397	0.021407	0.0161706	0.00195987	0	0
Threonine		(mM)	avg	1.13806	1.08779	1.03966	0	0	0	0	0	0	0	0
		(mM)	stdev	0.0662725	0.0790496	0.0617869	#DIV/0!	0	0	0	0	0	0	0
Arginine		(mM)	avg	1.29246	1.23773	1.20703	1.14267	1.10483	1.06997	0.812953	0	0	0	0
		(mM)	stdev	0.0778268	0.0277292	0.00656244	#DIV/0!	0.031466	0.0397539	0.0126813	0	0	0	0
Alanine		(mM)	avg	0.840477	0.809356	0.769611	0.690143	0.61859	0.494574	0	0	0	0
		(mM)	stdev	0.0518045	0.0170255	0.0160733	#DIV/0!	0.0192188	0.0284531	0	0	0	0	9.90435
Tyrosine		(mM)	avg	0.420204	0.403642	0.399022	0	0.379866	0.394213	0.371955	0.254333	0	0	0
		(mM)	stdev	0.0312023	0.0100303	0.0024873	#DIV/0!	0.00590472	0.013714	0.00382118	0.00896818	0	0	0
Cystine		(mM)	avg	0.194639	0.18924	0.186182	0.181531	0.176466	0.184223	0.173566	0.162072	0.127781	0.0797989	0
		(mM)	stdev	0.00774042	0.00652534	0.00286022	#DIV/0!	0.0121303	0.00612045	0.00964708	0.000771825	0.00641811	0.0034394	0
Valine		(mM)	avg	0.87718	0.856592	0.833408	0.160258	0.77369	0.764342	0.652106	0.380003	0	0	0
		(mM)	stdev	0.0434063	0.024841	0.0113865	#DIV/0!	0.0339084	0.0425463	0.0156269	0.0134324	0	0	0
Methionine		(mM)	avg	0.19003	0.190349	0.180946	0	0.169314	0.161328	0.118433	0	0	0	0
		(mM)	stdev	0.00633606	0.00968383	0.00625245	#DIV/0!	0.0242107	0.00930804	0.00176577	0	0	0	0
Tryptophan		(mM)	avg
		(mM)	stdev
Phenylalanine		(mM)	avg	0.765988	0.746337	0.733725	0	0	0	0	0.317556	0	0	0
		(mM)	stdev	0.0327943	0.0221071	0.00958658	#DIV/0!	0	0	0	0.0246723	0	0	0
Leucine		(mM)	avg	0.857558	0.824788	0.796134	0.749101	0.722914	0.715593	0.588303	0.196494	0	0	0
		(mM)	stdev	0.054992	0.0184772	0.00941675	#DIV/0!	0.00661549	0.0303775	0.00242414	0.0259404	0	0	0
Lysine		(mM)	avg	0.972815	0.974067	1.00271	0.850099	0.889966	0.873164	0.704981	0.532238	0	0	0
		(mM)	stdev	0.0400144	0.0283678	0.0855179	#DIV/0!	0.105272	0.0817586	0.0159551	0.0529851	0	0	0
Proline		(mM)	avg	0.803908	0.802841	0.782909	0.705346	0.628768	0.503022	0	0	0	0	0
		(mM)	stdev	0.0257123	0.0165769	0.0352759	#DIV/0!	0.0316662	0.0258994	0	0	0	0	0
Glycine		(mM)	avg	0.755439	0.726474	0.71595	0	0.920403	0.934169	0.791744	0.0201646	0	0	0
		(mM)	stdev	0.0519061	0.0117538	0.009355	#DIV/0!	0.0236925	0.0379257	0.022086	0.034926	0	0	0
Isoleucine		(mM)	avg	0.0234053	0.0269713	0.0414841	0	0	0	0	0	0	0	0
		(mM)	stdev	0.0204004	0.0233795	0.0359918	#DIV/0!	0	0	0	0	0	0	0

## Sheet: Tab S5
Pa 215 CSP G + 22 mM Acetate
Time		(h)		0	1.41667	2.5	3.41667	4.46667	5.03333	6.31667	7.28333	8.25	9.75	25.6667
Biomass		(g/L)	Avg	0.0028177	0.00613263	0.0142542	0.0482323	0.13757	0.323206	0.782325	1.15691	1.23979	1.59117	2.09504
		(g/L)	StDev	0.000574164	0.000759547	0.000759547	0.0236803	0.0572006	0.114689	0.12941	0.0490566	0.06985	0.144457	0.0319681
Glucose		(mM)	avg	23.1427	23.2753	23.4635	22.3907	22.4429	23.2926	23.4939	21.838	20.5304	12.6023	0
		(mM)	stdev	0.718647	0.628835	0.890293	0.0529964	0.23049	0.343828	0.11823	0.0740987	0.632277	3.7124	0
Citrate		(mM)	avg	2.96769		3.03796	2.94422						0.114415	0.122981
		(mM)	stdev	0.0784526		0.0253548	0.00728968						0.0250733	0.028151
Gluconate		(mM)	avg	3.03071e-08		2.91895e-08	2.0543e-08						1.39561e-07	2.23768e-07
		(mM)	stdev	1.09136e-08		1.05808e-08	2.08962e-08						4.12505e-08	8.54734e-08
Acetate		(mM)	avg	22.6424	22.8631	22.8025	21.4901	20.3836	18.5395	10.4714	4.39738	1.64502	0.278634	0
		(mM)	stdev	0.724439	0.664776	0.979657	0.184855	0.787461	1.50448	2.08254	2.25511	2.42326	0.482609	0
Lactate		(mM)	avg	0	0	0	0	0	0	0	0	0		0
		(mM)	stdev	0	0	0	0	0	0	0	0	0		0
Formate		(mM)	avg	0	0	0	0	0	0	0				0
		(mM)	stdev	0	0	0	0	0	0	0				0
Succinate		(mM)	avg	0	0	0	0	0	0	0	0	0	0	0
		(mM)	stdev	0	0	0	0	0	0	0	0	0	0	0
Ethanol		(mM)	avg	0.0398922	0.115065	0.102277			0	0	0	0	0	0
		(mM)	stdev	0.0690954	0.00809884	0.0914267			0	0	0	0	0	0
Aspartate		(mM)	avg	0.83671	0.580056	0.369586	0	0	0	0
		(mM)	stdev	0.0672626	0.0705723	0.074366	0.0725056	0.0661471	0	0.0452045
Glutamate		(mM)	avg	1.23266	1.00449	0.716385	0.0483179	0.0291208	0	0.0142672
		(mM)	stdev	0	0	0	0	0	0	0
Asparagine		(mM)	avg	0	0	0	0	0	0	0
		(mM)	stdev	0.109132	0.114444	0.120557	0.117454	0.107379	0.0343912	0.0386847
Serine		(mM)	avg	0.714439	0.670878	0.634764	0.481448	0.24867	0.0390252	0.0173458
		(mM)	stdev	0	0	0	0	0	0	0
Glutamine		(mM)	avg	0	0	0	0	0	0	0
		(mM)	stdev	0.191155	0.200426	0.211186	0.205853	0.188367	0.194794	0.0678396
Histidine		(mM)	avg	0.36697	0.3524	0.343934	0.31637	0.309828	0.194087	0.0762335
		(mM)	stdev	0.179806	0.188499	0.198648	0.193624	0.177173	0.183233	0.0638125
Threonine		(mM)	avg	0.761815	0.738063	0.718543	0.61232	0.472902	0.212376	0.0825936
		(mM)	stdev	0.144454	0.151465	0.15963	0.155593	0.142397	0	0
Arginine		(mM)	avg	0	0	0.15583	0.121816	0.294502	0.0991464	0
		(mM)	stdev	0.177853	0.186442	0.196504	0.191769	0.175335	0.181272	0.183034
Alanine		(mM)	avg	0.430311	0.221632	0.136261	0	0	0	0
		(mM)	stdev	0.175061	0.183498	0.193293	0.188742	0.172542	0.17834	0.180101
Tyrosine		(mM)	avg	0.3796	0.370995	0.369151	0.347788	0.326405	0.240296	0.177266
		(mM)	stdev	0.163501	0.171404	0.180645	0	0	0	0
Cystine		(mM)	avg	0.173009	0.169688	0.163781	0.158297	0.160982	0.15138	0.140885
		(mM)	stdev	0.131866	0.138209	0.145814	0.142172	0.130127	0.134292	0.135752
Valine		(mM)	avg	0.763997	0.746174	0.715671	0.635311	0.543643	0.398441	0.281388
		(mM)	stdev	0.19442	0.203783	0.215073	0.209624	0.191868	0.197975	0.200172
Methionine		(mM)	avg	0.186569	0.185932	0.170768	0.146355	0.118652	0.102261	0.0918482
		(mM)	stdev	0.214916	0.225295	0.237872	0.231712	0.134261	0.142465	0.0765321
Tryptophan		(mM)	avg	0.0750445	0.0707093	0.0630321	0.0496698	0.0223015	0.0221999	0.0203101
		(mM)	stdev	0.202474	0.212221	0.224089	0.218205	0.199592	0.206246	0.136814
Phenylalanine		(mM)	avg	0.373643	0.371382	0.350985	0.326929	0.267541	0.133738	0.0749579
		(mM)	stdev	0.222726	0.233435	0.246477	0.239977	0.219509	0.226846	0.1581
Leucine		(mM)	avg	0.744351	0.712001	0.683831	0.579498	0.437558	0.191247	0.0731589
		(mM)	stdev	0.237487	0.248927	0.262935	0.255662	0.233992	0.241928	0.244345
Lysine		(mM)	avg	0.780766	0.751812	0.733161	0.631033	0.574688	0.423006	0.317539
		(mM)	stdev	0.218254	0.228796	0.241231	0.234929	0.214903	0.222288	0.22417
Proline		(mM)	avg	0.703864	0.682121	0.717176	0.794533	0.696785	0.835121	0.836532
		(mM)	stdev
Glycine		(mM)	avg	0.717351	0.707358	0.704603	0.614254	0.289043	0	0
		(mM)	stdev	0	0	0.103362	0.098326	0.134197	0.138892	0
Isoleucine		(mM)	avg	0.769393	0.748788	0.730234	0.662017	0.55207	0.249211	0.0900942
		(mM)	stdev	0.245586	0.257401	0.271783	0.264464	0.241988	0.250133	0.17419

## Sheet: Tab S6
Pa 215 CSP G + 22 mM Lactate & 22 mM Acetate
Time		(h)		0	1.33333	2.16667	2.91667	3.75	4.33333	5.33333	6.25	7.36667	8.41667	27.25
Biomass		(g/L)	Avg	0.00464091	0.00696136	0.0213813	0.0492268	0.155139	0.276797	0.651385	0.979563	1.3641	1.70388	2.16134
		(g/L)	StDev	0.00114833	0.00179283	0.00198896	0.00621053	0.0218107	0.06751	0.0344498	0.0848228	0.232182	0.179099	0.0803829
Glucose		(mM)	avg	23.027	23.122		26.2697	24.2993	23.5081	25.576	23.475	24.032	23.9829	0
		(mM)	stdev	0.397515	1.21123		2.85627	0.0785633	1.58601	0.106016	2.32168	2.39165	1.14243	0
Citrate		(mM)	avg	3.10368			2.77839	2.95461					0	0
		(mM)	stdev	0.00952498			0.295184	0.0414742					0	0
Gluconate		(mM)	avg	0			0	0					0	0
		(mM)	stdev	0			0	0					0	0
Acetate		(mM)	avg	24.467	24.1941		25.4837	23.9639	21.0245	18.3484	14.2111	15.6025	13.9282	0.336959
		(mM)	stdev	0.686715	1.40891		1.19922	0.586405	1.20611	0.253241	1.86042	2.1527	6.89462	0.476532
Lactate		(mM)	avg	25.4999	25.0947		26.99	27.0368	24.052	22.8748	20.5222	9.09929	0.672139	0
		(mM)	stdev	0.766718	1.62713		1.16926	1.92474	1.48652	0.399907	8.37642	1.27871	0.802122	0
Formate		(mM)	avg	0	0		0	0	0	0	0	0.28521	0.822576	0
		(mM)	stdev	0	0		0	0	0	0	0	0.0505573	0.40523	0
Succinate		(mM)	avg	0.0558678	0.0864747		0.0665186	0.066269	0.07572	0.0832559	0.0393834	0.0418829	0.269772	0.0246182
		(mM)	stdev	0.00554088	0.0493387		0.00196806	0.0106516	0.00587104	0.00643648	0.0556965	0.0592314	0.242059	0.0348154
Ethanol		(mM)	avg	0.177566	0.214981		0.147146	0.529748	0.189171	0.293511	0.2471	0.358679	0.573459	0.736175
		(mM)	stdev	0.0769003	0.304028		0.208096	0.191297	0.080565	0.160134	0.349453	0.181054	0.164917	1.04111
Aspartate		(mM)	avg	0.62557	0.597133	0.560382	0.518973	0.253621	0.175881	0.0175265	0.00695416	0.0187113	0.0140124	0.020761
		(mM)	stdev	0.0718181	0.0176805	0.0296676	0.0396333	#DIV/0!	#DIV/0!	#DIV/0!	0.00898471	0.0022688	0.0122262	0.00536416
Glutamate		(mM)	avg	0.86589	0.804666	0.787617	0.798345	0	0	0	0	0	0	0
		(mM)	stdev	0.0668834	0.039132	0.0416499	#DIV/0!	0	0	0	0	0	0	0
Asparagine		(mM)	avg	0.901696	0.864731	0.826666	0.619382	0.172399	0.00645324	0	0.302579	0	0.00482339	0
		(mM)	stdev	0.0651384	0.0143338	0.0696899	0.0768723	0.0999803	0.0064195	0	0.0345353	0	0.00613738	0
Serine		(mM)	avg	0.927729	0.903198	0.922378	0.901393	0.817578	0.748398	0.341228	0	0.000451915	0.00153143	0.000761485
		(mM)	stdev	0.0579132	0.000431954	0.0492652	0.0394156	0.02509	0.0360273	0.293453	0	0.000782739	0.00265251	0.00131893
Glutamine		(mM)	avg	0.41509	0.411355	0.413326	0.430894	0.386109	0.3749	0.337136	0.364251	0.269687	0.00897196	0.0147496
		(mM)	stdev	0.030532	0.000869139	0.0221037	0.0258096	0.0111317	0.0155951	0.0118272	0.021378	0.0434226	0.00960688	0.00694082
Histidine		(mM)	avg	0.329178	0.321276	0.329243	0.337034	0.324134	0.325045	0.309524	0.282146	0.0291994	0.00337513	0.00637988
		(mM)	stdev	0.0173477	0.00709622	0.0170913	0.0178783	0.0110888	0.0152223	0.0142331	0.10191	0.0174332	0.00584589	0.00552569
Threonine		(mM)	avg	0.920407	0.891579		0.939419	0.826344	0.78772	0.647415	0.07654	0.0581383	0.00389121	0
		(mM)	stdev	0.0555508	#DIV/0!		#DIV/0!	0.0219328	0.0407414	0.0343876	0.00762683	0.0178689	0.00673977	0
Arginine		(mM)	avg	1.05592	1.01888	1.01466	0.983027	0.834988	0.66072	0.589313	0.415005	0.0290085	0.00308579	0.0125983
		(mM)	stdev	0.0632799	0.000845212	0.055253	0.045046	0.0459479	0.0702767	0.703589	0.36064	0.0260204	0.00534474	0.00236787
Alanine		(mM)	avg	2.16219	2.11018	2.16034	2.1227	1.9776	1.80691	1.47454	0.242235	0.00236025	0.00174981	0.00641891
		(mM)	stdev	0.134585	0.0158275	0.0940488	0.0941909	0.039447	0.0524096	0.213042	0.408667	0.00408808	0.00303075	0.0111179
Tyrosine		(mM)	avg	0.199046	0.191393	0.198817	0.208698	0.194349	0.214485	0.364472	0.41707	0.232694	0	0
		(mM)	stdev	0.0149244	0.00365465	0.00844702	#DIV/0!	0.00340796	0.0385071	0.250376	0.0149446	0.0577637	0	0
Cystine		(mM)	avg	0.95827	0.933614	0.973545	0.984648	0.862892	0.875482	0.682578	0.0701062	0	0.0021244	0
		(mM)	stdev	0.0585533	0.00151145	0.00922096	#DIV/0!	0.0198495	0.0599552	0.0355219	0.0147351	0	0.00367957	0
Valine		(mM)	avg	0.198182	0.179342	0.129527	0.173785	0.15541	0.180664	0.106888	0.0458191	0	0.00196467	0.00128826
		(mM)	stdev	#DIV/0!	0.00327441	0.0993142	0.00993507	0.00860638	0.0670687	#DIV/0!	0.0414096	0	0.0034029	0.00223133
Methionine		(mM)	avg	0.0492435	0.0503244	0.0507638	0.0496935	0.0398147	0.040964	0.037175	0.00142016	0	0	0
		(mM)	stdev	0.00364203	0.00070253	0.00894313	0.00184747	0.00274216	0.00150319	0.00517365	0.00245978	0	0	0
Tryptophan		(mM)	avg	0.637648	0.640409	0.671004	0.115954	0.0933925	0.0863231	0.0499672	0.0105921	0.00759102	0	0
		(mM)	stdev	0.0416634	0.00582472	0.0422924	#DIV/0!	0.00139702	0.0011905	0.00684139	0.0149795	0.00667718	0	0
Phenylalanine		(mM)	avg	0.939565	0.911848	0.92472	0.493632	0.435118	0.420339	0.291078	0.317077	0.333536	0.0136949	0.00185312
		(mM)	stdev	0.0541126	0.00267556	0.044241	#DIV/0!	0.0146486	0.0208459	0.092001	#DIV/0!	0.0863046	0.0237203	0.0032097
Leucine		(mM)	avg	0.909533	0.896492	0.943224	0.941209	0.834394	0.80553	0.688537	0.000439406	0	0	0.00048025
		(mM)	stdev	0.0538915	0.0067751	#DIV/0!	#DIV/0!	0.0141206	0.0300496	0.0208453	0.000761073	0	0	0.000831818
Lysine		(mM)	avg	0.806578	0.787803	0.818369	0.795097	0.71162	0.666435	0.498738		0.623236	0	0.00518959
		(mM)	stdev	0.0490289	0.0070559	0.00596369	0.0432527	0.0138439	0.0292005	0.0406438		0.110279	0	0.00719217
Proline		(mM)	avg	0.676016	0.630901	0.833382	0.787474	0.489682	0.502252	0.0966827	0.0106863	0.0190243	0.0130351	0.0111875
		(mM)	stdev	0.0943093	0.252859	0.374602	#DIV/0!	0.0611969	0.114152	0.0911817	0.00295953	0.00623431	0.000148819	0.00316368
Glycine		(mM)	avg	0.890152	0.840328	0.824154	0.844637	0.855712	0.841406	0.489306	0.133565	0.00170695	0.0218037	0.00357363
		(mM)	stdev	0.0520942	0.0459312	0.0342925	0.0778754	0.011177	0.0291681	0.35822	0.227827	0.00295653	0.0189288	0.0061897
Isoleucine		(mM)	avg			0.0280048	0.0405304	0.90107	0.865921	0.74502	0.225476	0	0	0
		(mM)	stdev			0.0215915	0.00306289	0.0195887	0.0334769	0.0109515	0.197411	0	0	0

## Sheet: Tab S7
Pa 215 CSP G + 22 mM Lactate & 22 mM Acetate & 22 mM Succinate
Time		(h)		0	1.95	3.13333	4.16667	4.83333	5.71667	6.7	7.61667	9.08333	10.3667	11.0333	27.6833
Biomass		(g/L)	Avg	0.00397812	0.0172385	0.0583458	0.212166	0.376264	0.445881	0.782364	1.03431	1.40892	1.92276	1.60451	1.60119
		(g/L)	StDev	0	0.00287096	0.00884424	0.0229677	0.0273872	0.0601533	0.117814	0.12058	0.223788	0.400579	0.287096	0.629232
Glucose		(mM)	avg	24.3069	24.5355	24.7003	25.3329	24.5664	24.0385	26.4029	26.7772	26.2867	25.8792	24.5514
		(mM)	stdev	0.382266	4.73811	0.170119	3.83336	1.85187	4.54497	1.96907	0.659692	1.28415	0.316085	#DIV/0!
Citrate		(mM)	avg	3.15852	3.18765	3.1918						0.736441	0.0167767	0	0.0918472
		(mM)	stdev	0.0284034	0.0347538	0.0340959						0.345828	0.0290581	0	0.0185766
Gluconate		(mM)	avg	0	0	0						3.87814e-08	9.51827e-08	1.18014e-07	1.86943e-07
		(mM)	stdev	0	0	0						3.80516e-08	2.98449e-08	2.03945e-08	1.10335e-07
Acetate		(mM)	avg	24.699	24.9467	24.7924	20.9589	18.5087	15.9553	15.2366	31.1699	32.5767	36.2227	0.585005
		(mM)	stdev	0.188096	4.74767	0.168155	4.0164	10.4412	13.7118	13.0892	9.4146	2.24028	1.84685	0.827322
Lactate		(mM)	avg	25.8138	26.0282	26.1306	27.2036	21.43	25.4294	24.6863	19.5454	14.5745	9.51629	0
		(mM)	stdev	0.319462	4.61049	0.384042	3.95631	8.22033	1.38306	3.88847	3.38986	4.48594	4.24562	0
Formate		(mM)	avg	0	0	0	0	4.75849	22.6062	0.0690451	0	0.213029	0.69149	0.0287592
		(mM)	stdev	0	0	0	0	10.6403	39.1552	0.11959	0	0.368977	0.431579	0.0406717
Succinate		(mM)	avg	24.8295	25.057	25.0758	25.108	18.8857	14.7093	17.7905	13.0924	5.87118	2.0082	0.0673903
		(mM)	stdev	0.302613	4.44436	0.381452	3.81103	10.5982	12.7454	2.20748	5.83028	5.90737	3.33341	0.0953043
Ethanol		(mM)	avg	0.448305	0.40677	0.338647	0.41235	0.337516	0.338682	0.546122	0	0.118878	0	0
		(mM)	stdev	0.0471813	0.111477	0.0599291	0.0297741	0.0981225	0.126387	0.426743	0	0.205903	0	0
Aspartate		(mM)	avg	0.585056	0.599949	0.533675		0.155761	0	0	0	0	0	0
		(mM)	stdev	0.010854	0.0734039	0.072207	0.0115516	0.0196572	0	0	0	0	0	0
Glutamate		(mM)	avg	0.773029	0.829946	0.790638	0.596193	0.349439	0.00568428	0.0116754	0.0354402	0.0487042	0.0477786	0.022373
		(mM)	stdev	0.0161599	0.0848807	0.113061	0.0187555	0.0378341	0.00984547	0.0202224	0.0135842	0.00786092	0.011588	0.023864
Asparagine		(mM)	avg	1.82474	1.90033	1.9425	1.57593	1.0166	0	0	0	0	0	0
		(mM)	stdev	0.0295675	0.287569	0.278635	0.032152	0.15583	0	0	0	0	0	0
Serine		(mM)	avg	0.899202	0.939417	0.951087	0.799438	0.728228	0.56792	0.377457	0.214613	0.0269181	0	0
		(mM)	stdev	0.0172793	0.125324	0.129429	0.00937108	0.0104178	0.0448491	0.0695125	0.0945378	0.0466236	0	0
Glutamine		(mM)	avg	0.626982	0.607996	0.502418	0.206157	0	0	0	0	0	0	0
		(mM)	stdev	0.0123555	0.0712195	0.0649136	0.0214542	0	0	0	0	0	0	0
Histidine		(mM)	avg	0.450149	0.484003	0.499482	0.441075	0.412692	0.396716	0.370119	0.347472	0.289428	0.211457	0.0719413
		(mM)	stdev	0.00924601	0.0499788	0.0864002	0.0154307	0.00545697	0.013728	0.011797	0.0131083	0.039587	0.0586023	0.124606
Threonine		(mM)	avg	0.895161	0.950249	0.955943	0.828354	0.784114	0.684286	0.54742	0.384549	0	0	0.0139569
		(mM)	stdev	0.0190959	0.111112	0.132421	0.0152407	0.00133651	0.0387948	0.0590083	0.102568	0	0	0.0241741
Arginine		(mM)	avg	1.39519	1.48953	1.51426	1.30465	1.20106	0.880437	0.459936	0.0388083	0	0	0
		(mM)	stdev	0.0190348	0.169188	0.218814	0.0178266	0.00969802	0.0291345	0.0787726	0.067218	0	0	0
Alanine		(mM)	avg	0.895232	0.941663	0.936413	0.768476	0.669102	0.436927	0.134056	0.0176837	0	0	0
		(mM)	stdev	0.0169829	0.114744	0.125342	0.0108351	0.00950408	0.0713837	0.106516	0.0306291	0	0	0
Tyrosine		(mM)	avg	0.44759	0.482431	0.496125	0.44963	0.43899	0.420326	0.392424	0.363867	0.308967	0.240541	0.143892
		(mM)	stdev	0.00591038	0.0570537	0.070039	0.00627388	0.00429644	0.00832026	0.00903517	0.0132399	0.0274725	0.0590656	0.118023
Cystine		(mM)	avg	0.230995	0.248558	0.26905	0.24501	0.22618	0.223356	0.218114	0.202354	0.17196	0.141001	0.119861
		(mM)	stdev	0.00552405	0.0260266	0.0668942	0.0196674	0.000572927	0.00332588	0.00213837	0.00236001	0.00794764	0.0155772	0.0131711
Valine		(mM)	avg	0.891457	0.962671	0.971734	0.841861	0.797186	0.705834	0.610717	0.523034	0.343957	0.107898	0.0677003
		(mM)	stdev	0.0148072	0.11216	0.137525	0.00575318	0.00228721	0.0254508	0.036878	0.0480902	0.0823948	0.163106	0.11726
Methionine		(mM)	avg	0.235642	0.247195	0.247334	0.205648	0.185403	0.148309	0.116145	0.0825921	0.0202039	0.00772233	0
		(mM)	stdev	0.00690065	0.0306813	0.0367199	0.00137368	0.00231998	0.00927501	0.0139691	0.014372	0.0349942	0.0133755	0
Tryptophan		(mM)	avg	0.105019	0.111086	0.113552	0.0922842	0.0956658	0.0870328	0.0821596	0.0335	0.017951	0	0
		(mM)	stdev	0.000528717	0.00808912	0.0144774	0.00483724	0.0141353	0.0105907	0.0141039	0.0295856	0.031092	0	0
Phenylalanine		(mM)	avg	0.439323	0.471533	0.481115	0.416502	0.389674	0.339907	0.288456	0.250446	0.150689	0.069249	0.0327192
		(mM)	stdev	0.00677617	0.0575839	0.0666064	0.00498323	0.00192639	0.0125761	0.0211494	0.0214454	0.0417947	0.0568723	0.0566713
Leucine		(mM)	avg	0.888872	0.947094	0.95364	0.814756	0.750651	0.614141	0.471724	0.345033	0.124573	0.0202625	0
		(mM)	stdev	0.0136195	0.109852	0.13801	0.0182705	0.00249362	0.0305104	0.0517989	0.0685862	0.090366	0.0350957	0
Lysine		(mM)	avg	0.90708	0.981423	0.988425	0.877443	0.796503	0.732245	0.66763	0.603561	0.40366	0.149904	0.0694978
		(mM)	stdev	0.00920142	0.103483	0.170317	0.0330199	0.00878571	0.0208347	0.0315688	0.0472276	0.111947	0.161458	0.120374
Proline		(mM)	avg	0.939657	1.00224	1.01017	0.802796	0.90828	0.684793	0.1243	0	0	0	0
		(mM)	stdev	0.0141499	0.272855	0.0375019	0.166064	0.0152136	0.0807976	0.215294	0	0	0	0
Glycine		(mM)	avg	#DIV/0!	0.952527	0.984123	0.89759	0.906231	0.890975	0.814967	0.675521	0.360979	0.0687052	0.0303082
		(mM)	stdev	#DIV/0!	0.120142	0.128701	0.00333807	0.0078882	0.0146116	0.0410673	0.0978006	0.30329	0.119001	0.0524953
Isoleucine		(mM)	avg	0.915795	0.977422	0.995643	0.873825	0.836953	0.755929	0.669491	0.584079	0.322552	0.0722642	0.0304058
		(mM)	stdev	0.0144399	0.115855	0.139436	0.0137584	0.00613054	0.0251886	0.0364245	0.053694	0.117212	0.125165	0.0526643

## Sheet: Tab S8
	Average amino acid consumption order from 5 experiments (14 analyzed amino acids)											Amino acid distribution from protein coding sequences of PAOI genome
		AA	Score	Stdev								L-Leu	12.5
	1	L-Asn	1	0								L-Ala	11.7
	2	L-Asp	1	0								Gly	8.4
	3	L-Glu	1	0								L-Arg	7.6
	4	L-Ala	1.2	0.447214								L-Val	6.9
	5	L-Pro	1.4	0.894427								L-Glu	6.1
	6	L-Gln	1.5	1								L-Ser	5.5
	7	Gly	1.8	0.447214								L-Asp	5.3
	8	L-Thr	1.8	0.447214								L-Pro	5.1
	9	L-Arg	2	0								L-Gln	4.3
	10	L-Iso	2	0.707107								L-Iso	4.2
	11	L-Ser	2	0								L-Thr	4.2
	12	L-Leu	2.2	0.447214								L-Phe	3.6
	13	L-Val	2.8	0.447214								L-Lys	2.9
	14	L-Lys	3	0								L-Asn	2.6
												L-Tyr	2.5
												L-His	2.2
												L-Met	2.1
												L-Trp	1.5
												L-Cys	1
	Data for amino acid consumption order, also found on individual medium analysis worksheets
	Medium:	Exhaust			Medium:	Exhaust			Medium:	Exhaust			Medium:	Exhaust			Medium:	Exhaust
	CSP G	Time (h)	Score		CSP G+L	Time (h)	Score		CSP G+A	Time (h)	Score		CSP G+LA	Time (h)	Score		CSP G+LAS	Time (h)	Score		Ave Score	StDev
	L-Gln	5.2	1		L-Gln	5.2	1		L-Gln				L-Gln	8.41667	3		L-Gln	4.16667	1		1.5	1	L-Gln
	L-Asp	5.2	1		L-Asp	5.2	1		L-Asp	3.41667	1		L-Asp	5.33333	1		L-Asp	4.83333	1		1	0	L-Asp
	L-Trp				L-Trp				L-Trp	6.31667	2		L-Trp	7.36667	2		L-Trp	9.08333	2		2	0	L-Trp
	L-Asn	6.16667	1		L-Asn	5.2	1		L-Asn				L-Asn	4.33333	1		L-Asn	5.71667	1		1	0	L-Asn
	L-Glu	6.16667	1		L-Glu	6.16667	1		L-Glu	5.03333	1		L-Glu	4.33333	1		L-Glu	4.8333	1		1	0	L-Glu
	L-Ala	6.16667	1		L-Ala	6.16667	1		L-Ala	3.41667	1		L-Ala	6.25	2		L-Ala	6.7	1		1.2	0.447214	L-Ala
	L-Pro	6.16667	1		L-Pro	6.16667	1		L-Pro	8.25	3		L-Pro	5.33333	1		L-Pro	6.7	1		1.4	0.894427	L-Pro
	L-Leu	7.46667	2		L-Leu	9.4	3		L-Leu	6.31667	2		L-Leu	6.25	2		L-Leu	10.3667	2		2.2	0.447214	L-Leu
	L-Arg	7.46667	2		L-Arg	7.46667	2		L-Arg	6.31667	2		L-Arg	7.36667	2		L-Arg	7.61667	2		2	0	L-Arg
	L-Tyr	7.46667	2		L-Tyr	9.4	3		L-Tyr	8.25	3		L-Tyr	8.41667	3		L-Tyr	15	3		2.8	0.447214	L-Tyr
	L-Ser	7.46667	2		L-Ser	7.46667	2		L-Ser	6.31667	2		L-Ser	6.25	2		L-Ser	9.08333	2		2	0	L-Ser
	L-Phe	7.46667	2		L-Phe	5.2	1		L-Phe	6.31667	2		L-Phe	8.41667	3		L-Phe	11.0333	3		2.2	0.83666	L-Phe
	L-Thr	7.46667	2		L-Thr	5.2	1		L-Thr	6.31667	2		L-Thr	7.36667	2		L-Thr	7.61667	2		1.8	0.447214	L-Thr
	L-His	7.46667	2		L-His	10.7667	3		L-His	6.31667	2		L-His	7.36667	2		L-His	11.0333	3		2.4	0.547723	L-His
	L-Lys	9.4	3		L-Lys	9.4	3		L-Lys	8.25	3		L-Lys	8.41667	3		L-Lys	11.0333	3		3	0	L-Lys
	L-Val	9.4	3		L-Val	9.4	3		L-Val	8.25	3		L-Val	6.25	2		L-Val	11.0333	3		2.8	0.447214	L-Val
	Gly	7.46667			Gly	7.4667	2		Gly	5.03333	1		Gly	7.36667	2		Gly	10.3667	2		1.75	0.5	Gly
	L-Iso	7.46667			L-Iso	5.2	1		L-Iso	6.31667	2		L-Iso	6.25	2		L-Iso	11.0333	3		2	0.816497	L-Iso
	L-Met	6.16667	1		L-Met	7.46667	2		L-Met	6.31667	2		L-Met	5.33333	1		L-Met	10.3667	2		1.6	0.547723	L-Met
Sigmoid curve model fitting parameters for amino acid vs. time profiles
Model from: Behrends, Ebbels, Williams, Bundy 2009 DOI: 10.1128/AEM.01742-08
CSP G							CSP GL							CSP GLA							CSP GLAS
substrate	amplitude	hlaf life	width decrease	relative error			substrate	amplitude	hlaf life	width decrease	relative error			substrate	amplitude	hlaf life	width decrease	relative error			substrate	amplitude	hlaf life	width decrease	relative error
Glutamine	[7.990537956611295	3.67648	-0.672567	-0.038280768361117]			Threonine	[-1.138115245519144	1.45161	0.146942	1.138115245517559]			Asparagine	[-0.883887929687223	3.22713	0.360392	0.880437467951308]			Glutamine	[-0.607995621729210	3.25281	0.0765851	0.607995621644262]
Aspartate	[-0.672265398968592	3.91282	0.487312	0.671847140527291]			Asparagine	[-0.771403428481447	1.47424	0.156532	0.771403428475568]			Aspartate	[-0.600913336640229	3.6492	0.531674	0.612958127719076]			Asparagine	[1.942499632623078	4.24275	-0.0521657	-1.735385894503491e-13]
Tryptophan	[-0.224530291731231	4.30983	0.0784722	0.224529848671153]			Aspartate	[-0.754816992132537	1.47887	0.154771	0.754816992128013]			Tyrosine	[-0.100124408480481	4.40027	-0.0403767	0.298583060929133]			Aspartate	[-0.594171441755353	4.31892	0.472834	0.590175661976406]
Glutamate	[7.861913374553062	4.39341	-0.515184	-0.005676102047929]			Histidine	[-0.360443829554867	1.50007	0.195244	0.360637275104436]			Proline	[0.712681684802328	4.53345	-0.476666	0.010008019563434]			Alanine	[0.936421225968320	5.55568	-0.717303	-0.009845465090222]
Asparagine	[7.614240181380592	4.42663	-0.40394	-0.018248758658625]			Isoleucine	[-0.626025274085859	3.37277	0.0180412	0.673320715772417]			Valine	[-0.176503847648881	5.06835	0.699979	0.175105694358722]			Serine	[0.958005748010371	6.25417	-1.09843	-0.015912528009826]
Alanine	[7.470260641514035	4.88045	-0.702218	-0.046561769652474]			Proline	[0.803374445689348	5.29111	-0.0593301	-6.264198756168963e-08]			Serine	[0.919678014590601	5.06894	-0.528878	-0.003628679131860]			Methionine	[-0.253707315705710	6.44851	1.36497	0.250162956530182]
Methionine	[1.499957701753947	5.12654	-0.0175447	-5.907786632479233e-18]			Methionine	[-0.172043025029754	5.66607	0.182907	0.172040743669396]			Methionine	[-0.050935196291027	5.18395	0.688285	0.050165309617245]			Threonine	[0.953939884112204	7.07106	-1.06386	-0.032121746871774]
Proline	[7.743643351501922	5.26066	-0.523637	-0.027883942866395]			Serine	[0.900093488842296	5.96152	-0.583264	-0.012339549414103]			Alanine	[2.151066378831068	5.18606	-0.522046	-0.008201057607344]			Tyrosine	*
Serine	[7.657272256010054	5.90653	-0.791568	-0.036838256235782]			Arginine	[2.865003106433663	6.17898	-0.0174489	-2.215688045474976e-25]			Arginine	[1.082626277791253	5.24079	-1.01143	-0.029173406061022]			Proline	*
Leucine	[7.172330485294764	5.96703	-0.41625	-0.040173654227285]			Glycine	[0.927358757220309	6.33817	-0.0452756	9.326602996342016e-19]			Cystine	[0.905263089524017	5.76426	-0.380119	-0.003836242700161]			Valine	*
Phenylalanine	[5.569701080267532	6.04563	-0.262503	-0.005994119048417]			Valine	[-0.856860846382878	6.74209	1.40618	0.810719993757079]			Leucine	[0.920495018474527	5.88025	-0.529219	-0.017242944493496]			Arginine	*
Threonine	[8.103742606040083	6.26751	-0.556967	-0.010570404517694]			Lysine	[0.917387426156159	7.54776	-0.524185	-0.008516746875738]			Histidine	[-0.322769321505146	6.23774	0.320174	0.327466448910538]			Cystine	*
Arginine	[12.135322380096602	6.32699	-0.352078	-0.098478194519301]			Tyrosine	[-0.445454199830287	7.79515	0.57234	0.437284518583511]			Glutamine	*						Leucine	*
Histidine	[4.065408630473015	6.70585	-0.805797	-0.053667694260328]			Glutamine	*						Tryptophan	*						Histidine	*
Valine	[7.560885020992898	7.2442	-0.711616	-0.115070023895651]			Tryptophan	*						Glutamate	*						Tryptophan	*
Lysine	[7.882701866941884	7.60651	-0.631302	-0.141904194351712]			Glutamate	*						Phenylalanine	*						Glutamate	*
Glucose	[27.047804555878940	9.53699	-0.688651	-0.153432207233488]			Alanine	*						Threonine	*						Phenylalanine	*
							Leucine	*						Lysine	*						Lysine	*
							Phenylalanine	*						Glucose	*						Glucose	*
							Glucose	*
* data series did not fit model within published criteria
examples of good and poor sigmoid model parameter fits
CSP G medium, good fits
CSP GL medium, poor fits

## Sheet: Tab S9
P. aeruginosa		CSP G with NH4+																P. aeruginosa		CSP GL with NH4+
Time		(h)		0	2.16667	3.16667	3.95	5.06667	6.01667	7.2	8.11667	9.2	10.5333	11.5333	24.75			Time		(h)		0	2.16667	3.16667	3.95	5.06667	6.01667	7.2	8.11667	9.2	10.5333	11.5333	24.75
pH			Avg															pH			Avg
			StDev																		StDev
Biomass		(g/L)	Avg	0.00662987	0.0321549	0.145526	0.313261	0.658015	0.977906	1.24807	1.21824	1.55802	2.05526	2.02874	1.75029			Biomass		(g/L)	Avg	0.00430942	0.0198896	0.0762435	0.190609	0.518787	0.895033	1.3641	1.52156	1.82321	2.18123	2.48952	2.35029
		(g/L)	StDev	0.00464444	0.0293051	0.178131	0.204104	0.313069	0.321985	0.157072	0.18432	0.922771	0.228712	0.278666	0.209					(g/L)	StDev	0.00706275	0.0542997	0.237381	0.399361	1.00983	0.401717	0.233091	0.303669	0.304556	0.56502	0.0232222	0.0614401
Glucose		(mM)	avg	20.0651	20.2647	20.5886	22.2956	23.4832	22.8538	20.4923	17.302	10.1731	1.44103	0	0			Glucose		(mM)	avg	23.6267	23.4185	23.6021	23.539	23.7065	23.4995	22.8929	22.109	20.4424	14.5197	8.06185	0
		(mM)	stdev	0.557131	0.0773786	0.0937356	1.58901	0.139981	0.137455	0.576335	0.699092	1.7804	1.2517	0	0					(mM)	stdev	0.259151	0.53897	0.183155	0.16159	0.31468	0.0988951	0.247718	0.432278	0.252535	0.163029	1.06051	0
Acetate		(mM)	avg	0	0	0	0	0	0.0471998	0.220844	0	0	0	0	0			Acetate		(mM)	avg	0	0	0	0.102267	0.0930927	0.346447	1.13238	1.84567	0.966762	0	0	0.0423991
		(mM)	stdev	0	0	0	0	0	0.0412501	0.0196001	0	0	0	0	0					(mM)	stdev	0	0	0	0.090037	0.106046	0.254893	0.62528	0.759954	0.602686	0	0	0.0369071
Lactate		(mM)	avg	0	0	0	0	0	0	0	0	0	0	0	0			Lactate		(mM)	avg	22.9039	22.5351	22.4919	21.9106	19.7714	15.9684	9.59634	3.99682	0	0	0	0
		(mM)	stdev	0	0	0	0	0	0	0	0	0	0	0	0					(mM)	stdev	0.266927	0.487874	0.343467	0.462191	1.76275	2.00743	1.78407	1.04105	0	0	0	0
Formate		(mM)	avg	0	0	0	0	0	0	0.0359092	0	0	0	0	0			Formate		(mM)	avg	0	0	0	0	0	0	0.209008	0.70308	0.970636	0	0	0
		(mM)	stdev	0	0	0	0	0	0	0.0621965	0	0	0	0	0					(mM)	stdev	0	0	0	0	0	0	0.18513	0.283131	0.0698934	0	0	0
Succinate		(mM)	avg	0	0	0	0	0	0	0	0	0	0	0	0			Succinate		(mM)	avg	0	0	0	0	0	0	0	0	0	0	0	0
		(mM)	stdev	0	0	0	0	0	0	0	0	0	0	0	0					(mM)	stdev	0	0	0	0	0	0	0	0	0	0	0	0
Ethanol		(mM)	avg	0.209699	0.285124	0.213885	0.163343	0.0321667	0	0	0.361415	0.672498	0.455802	0.351557	0			Ethanol		(mM)	avg	0.311865	0.24554	0.295843	0.314692	0.191738	0.152261	0	0.254328	0.601867	0.493304	0.377488	0.120412
		(mM)	stdev	0.0569714	0.0271048	0.0736485	0.145074	0.0557144	0	0	0.24877	0.0559984	0.0491252	0.0510078	0					(mM)	stdev	0.0144344	0.0968544	0.0459358	0.00551545	0.0712089	0.182746	0	0.144416	0.056717	0.0495855	0.0195055	0.125013
Aspartate		(mM)	avg	1.01109		0.299183	0	0	0	0	0	0	0	0.00149619	0			Aspartate		(mM)	avg	0.728588	0.652476	0.534908	0.0970788	0	0	0	0	0	0	0
		(mM)	stdev	0.336891		0.376737	0	0	0	0	0	0	0	0.00259148	0					(mM)	stdev	0.0110643	0.0547016	0.119556	0.13729	0	0	0	0	0	0	#DIV/0!
Glutamate		(mM)	avg	0.6872		0.69315	0	0	0	0	0	0	0	0	0			Glutamate		(mM)	avg	0.815266	0.75943	0.692252	0.412259	0.00763884	0.0368321	0	0	0	0	0
		(mM)	stdev	0.675289		0.426167	0	0	0	0	0	0	0	0	0					(mM)	stdev	0.0301733	0.0280749	0.044185	0.290858	0.0132309	0.0520885	0	0	0	0	#DIV/0!
Asparagine		(mM)	avg	0.851217		0.684819	0	0	0	0	0	0	0	0	0			Asparagine		(mM)	avg	13.9877	13.1491	12.8873	11.0689	2.38974	0	0.741316	0	0	0	0
		(mM)	stdev	0.300604		0.338778	0	0	0	0	0	0	0	0	0					(mM)	stdev	0.476363	0.541169	0.310724	1.35524	4.13915	0	1.284	0	0	0	#DIV/0!
Serine		(mM)	avg	2.11088		1.47695	1.33623	0.310625	0.0249545	0	0	0	0	0	0			Serine		(mM)	avg	1.15213	1.07793	1.089	0.873682	0.693146	0.375488	0	0.133147	0.115592	#DIV/0!	1.28016
		(mM)	stdev	1.08533		0.712807	0.152587	0.508875	0.0271778	0	0	0	0	0	0					(mM)	stdev	0.024082	0.041314	0.108179	0.212999	0.251814	0.270459	0	0.230617	0.20021	#DIV/0!	#DIV/0!
Glutamine		(mM)	avg	2.2596		0.68991	0	0.108617	0.0243023	0	0	0	0	0	0			Glutamine		(mM)	avg	1.82902	1.52422	1.12334	0.441951	0	0	2.25831	2.25181	0.839522	0	0
		(mM)	stdev	1.1003		0.457219	0	0.0987402	0.0275984	0	0	0	0	0	0					(mM)	stdev	0.0633025	0.0913988	0.269583	0.586072	0	0	0.0362255	0.060482	0.732771	0	#DIV/0!
Histidine		(mM)	avg	1.11247		0.852012	0.947401	0.550631	0.231685	0	0	0	0	0	0			Histidine		(mM)	avg	2.84917	2.72881	2.67996	2.61006	3.08376	0.358615	0.885279	0.141972	0	0	0
		(mM)	stdev	0.588381		0.402816	0.0354472	0.614194	0.213841	0	0	0	0	0	0					(mM)	stdev	0.0077106	0.153564	0.105967	0.167406	1.42793	0.0821227	0.927085	0.125861	0	0	#DIV/0!
Threonine		(mM)	avg	1.99006		0.919861	0.962426	0.292205	0.224061	0.0294738	0.0171974	0.0179435	0	0	0			Threonine		(mM)	avg	1.07959	1.0275	0.85438	0.75488	0.753726	1.0671	0	0	0	0	0
		(mM)	stdev	2.76739		1.06361	1.22415	0.158525	0.0861035	0.00167986	0.0297868	0.00237477	0	0	0					(mM)	stdev	0.253475	0.246643	0.115044	0.331293	0.215747	0.82713	0	0	0	0	#DIV/0!
Arginine		(mM)	avg	2.26179		1.74023	1.33747	0.555919	0.221828	0	0	0	0	0	0			Arginine		(mM)	avg	2.80059	2.57771	2.59225	2.31816	0.876248	0.391929	0	0	0	0	0
		(mM)	stdev	0.830302		0.863785	0.15867	0.592234	0.114368	0	0	0	0	0	0					(mM)	stdev	0.0563522	0.112395	0.0563215	0.208992	1.06486	0.244154	0	0	0	0	#DIV/0!
Alanine		(mM)	avg	1.18728		0	0	0.0261076	0.0445346	0.0726523	0.0239421	0.0653868	0.0375407	0.0517953	0			Alanine		(mM)	avg	0.984373	0.904164	0.869533	0.639057	0.171684	0	0	0	0	0	0
		(mM)	stdev	2.05643		0	0	0.0252375	0.0385683	0.00270026	0.0414689	0.00655747	0.0325431	0.00315287	0					(mM)	stdev	0.0315821	0.0373696	0.104072	0.195229	0.297366	0	0	0	0	0	#DIV/0!
Tyrosine		(mM)	avg	1.06746		0.812388	0.883265	0.227701	0.0687692	0	0	0	0	0	0			Tyrosine		(mM)	avg	0.330123	0.306	0.311905	0.273688	0.289544	0.46961	0	0	0	0	0
		(mM)	stdev	0.564072		0.397732	0.117847	0.0989407	0.119112	0	0	0	0	0	0					(mM)	stdev	0.0320561	0.0210264	0.0134196	0.0722185	0.0351769	0.222161	0	0	0	0	#DIV/0!
Cystine		(mM)	avg	0.438479		0.388415	0.34335	0.130502	0.206905	0.194546	0.0574263	0.113402	0.050069	0.0462458	0			Cystine		(mM)	avg	1.31671	1.18188	1.22566	1.13517	1.03334	0.0773115	1.34423	0.416944	0	0	0
		(mM)	stdev	0.155289		0.191091	0.216134	0.0505004	0.0889218	0.00640944	0.0908646	0.00718873	0.044599	0.0106185	0					(mM)	stdev	0.0351341	0.133467	0.0346225	0.0364798	0.0128561	0.109335	0.157018	0.467001	0	0	#DIV/0!
Valine		(mM)	avg	2.08872		1.53421	1.58211	0.690029	0.664082	0	0	0	0	0	0			Valine		(mM)	avg	0.632972	0.611345	0.595785	0.512741	0.473161	0.732687	0.299154	0.0822276	0	0	0
		(mM)	stdev	1.05401		0.726667	0.209253	0.561365	0.266991	0	0	0	0	0	0					(mM)	stdev	0.0336972	0.0285245	0.0803116	0.139864	0.0964542	0.242437	0.286602	0.142422	0	0	#DIV/0!
Methionine		(mM)	avg	0.461293		0.404518	0.211066	0.106672	0.167068	0.0654347	0	0	0	0	0			Methionine		(mM)	avg
		(mM)	stdev	0.165472		0.190309	0.298493	0.028085	0.144874	0.0144962	0	0	0	0	0					(mM)	stdev
Tryptophan		(mM)	avg	2.47995		2.11319	2.63177	0.929273	1.89651	2.47326	1.02887	1.74354	0.892368	1.14689	1.29305			Tryptophan		(mM)	avg	3.29215	3.1359	3.20328	3.11527	2.95167	0.978215	2.57451	1.01346	0	0.271678	0
		(mM)	stdev	0.880527		1.22837	1.33456	0.619494	0.935361	0.0891455	1.03001	0.0912038	0.413282	0.0616428	1.54318					(mM)	stdev	0.142155	0.292617	0.274956	0.181992	0.0556632	0.800435	1.1498	0.437587	0	0.470559	#DIV/0!
Phenylalanine		(mM)	avg	1.10761		0.876109	0.846516	0.0933521	0.0306874	0.144639	0.0394977	0.0970333	0.0552772	0.0828193	0.290408			Phenylalanine		(mM)	avg	0.214903	0.1031	0.220097	0.171824	0.10963	0.117176	0	0	0	0	0
		(mM)	stdev	0.949429		1.02352	1.19715	0.0808609	0.0531522	0.0433934	0.0684121	0.00366586	0.0481687	0.00583292	0.251891					(mM)	stdev	0.186414	0.178574	0.190613	0.159203	0.189885	0.165711	0	0	0	0	#DIV/0!
Leucine		(mM)	avg	2.06882		1.48863	1.47174	1.06758	0.261579	0	0	0	0	0	0			Leucine		(mM)	avg	0.58319	0.567944	0.566006	0.469624	0.41157	0.565191	0	0	0	0	0
		(mM)	stdev	1.05989		0.724899	0.197699	1.34201	0.236375	0	0	0	0	0	0					(mM)	stdev	0.0260649	0.0277321	0.0558121	0.113772	0.0647758	0.234702	0	0	0	0	#DIV/0!
Lysine		(mM)	avg	2.21882		1.59748	1.58014	0.533566	0.567913	0.0753435	0	0	0	0	0			Lysine		(mM)	avg	0.296149	0.293264	0.397272	0.278829	0.199722	0.441957	0	0	0	0	0
		(mM)	stdev	1.10252		0.881941	0.450597	0.395994	0.295483	0.130499	0	0	0	0	0					(mM)	stdev	0.144589	0.137297	0.13363	0.144651	0.215826	0.0692658	0	0	0	0	#DIV/0!
Proline		(mM)	avg	1.26196		1.00412	0.809021	1.6386	3.04167	0.937382	6.35631	0.889412	5.00432	0.689989	2.36089			Proline		(mM)	avg	3.79951	3.38726	3.38281	3.55512	1.76674	0.588534	0	0	0	0	0
		(mM)	stdev	1.27217		1.07991	1.14413	1.41984	3.48405	0.0107775	4.7512	0.0652164	7.26975	0.0134238	2.81682					(mM)	stdev	0.897685	1.00685	1.04504	1.75468	0.476707	0.832313	0	0	0	0	#DIV/0!
Glycine		(mM)	avg	2.13519		1.89238	2.05139	0.678972	0.184553	0	0	0	0	0	0			Glycine		(mM)	avg
		(mM)	stdev	0.809459		0.89272	0.31377	0.733701	0.183049	0	0	0	0	0	0					(mM)	stdev
Isoleucine		(mM)	avg	2.185		1.56567	1.21894	1.1309	0.115313	0.0744407	0.0187073	0.0513947	0	0.0149349	0			Isoleucine		(mM)	avg	2.58469	2.79836	2.69656	2.22055	2.34844			2.24976	0	0	0
		(mM)	stdev	1.56568		0.600945	1.42721	1.90118	0.100956	0.0148331	0.0324019	0.00224488	0	0.025868	0					(mM)	stdev	0.165983	0.359442	0.500995	0.29406	0.318985			0.327001	0	0	#DIV/0!

## Sheet: Tab S10
AA w/wo NH4+
		AA preference score
		CSP	CSP+NH4+
	L-Ala	1.2	1
	L-Arg	2	2
	L-Asn	1	1
	L-Asp	1	1
	L-Gln	1.5	1
	L-Glu	1	1
	Gly	1.8	2
	L-Iso	2	2
	L-Leu	2.2	2
	L-Lys	3	2
	L-Pro	1.4	1.5
	L-Ser	2	2.5
	L-Thr	1.8	2
	L-Val	2.8	2.5

[truncated: 10 more sheets: Tab S11, Tab S12, Tab S13, Tab S14, Tab S15, Tab S16, Tab S17, Tab S18, Tab S19, Tab S20]
